# Supplementary material for: Inter-basin surface water transfers database for public water supplies in conterminous United States, 1986–2015
Source: Sci Data. 2023 May 6;10:255. doi: 10.1038/s41597-023-02148-5 (PMC10164180; doi:10.1038/s41597-023-02148-5)
Supplement: Supplementary file 1 — Supplemtary Table 1 [file 41597_2023_2148_MOESM1_ESM.xlsx]

## Sheet: Sheet1
Supplemental Table 1. Source agencies for IBT volume data in Dobbs et al 2023.
Agency name	Level	Accessed via	URL	Comments
Alabama Office of Water Resources	State	Request	https://adeca.alabama.gov/water/
Arizona Department of Water Resources	State	Online report documents	https://new.azwater.gov/ ;
			https://infoshare.azwater.gov/docushare/dsweb/HomePage (scanned reports)
Aurora (CO) Water	Municipal	Request	https://www.auroragov.org/residents/water
California State Water Project	State	Online report documents	https://water.ca.gov/programs/state-water-project ;
			https://water.ca.gov/Programs/State-Water-Project/Management/Bulletin-132 (Bulletin 132)
Central Arizona Project	Regional	Request	https://www.cap-az.com/
Central Arkansas Water	Municipal	Request	https://carkw.com/	The PWS supplying Little Rock, AR
Charlotte (NC) Water	Municipal	Request	https://charlottenc.gov/Water/Pages/Home.aspx
City of Sacramento (CA)	Municipal	Request	https://www.cityofsacramento.org/Utilities/Water
Coachella Valley Water District	Regional	Online report documents	https://www.cvwd.org/ ;
			http://www.cvwd.org/Archive.aspx (Engineering Rpts)
Colorado Decision Support Systems	State	Online public data server	https://cdss.colorado.gov/ ;	For diversion structure locations and ID numbers see GIS data, https://cdss.colorado.gov/gis-data/gis-data-by-category
			https://dwr.state.co.us/Tools/Structures (online diversion data lookup)
			(See also https://dwr.state.co.us/Tools/Stations for stream gages)
Colorado Springs (CO) Utilities	Municipal	Request	https://www.csu.org/Pages/default.aspx
Denver (CO) Water	Municipal	Online report documents, and request	https://www.denverwater.org/ ;
			https://www.denverwater.org/about-us/investor-relations/financial-information/annual-reports (Annual Reports)
Des Moines (IA) Water Works	Municipal	Request	https://www.dmww.com/
East Bay Metropolitan Utilities Department (CA)	Regional	Request	https://www.ebmud.com/
Georgia Environmental Protection Division	State	Request	https://epd.georgia.gov/
Greater Cincinnati (OH) Water Works	Municipal	Request	https://www.cincinnati-oh.gov/water/
Los Angeles (CA) Department of Water and Power	Municipal	Request	https://www.ladwp.com/ladwp/faces/ladwp/aboutus/a-water?_adf.ctrl-state=2h2osz6w0_34&_afrLoop=1215811923639118
Massachusetts Water Resources	State	Request	https://www.mwra.com/
Metropolitan District Commission (CT)	Regional	Request	https://themdc.org/
Metropolitan Utility District of Omaha (NE)	Municipal	Request	https://www.mudomaha.com/
Metropolitan Water District of Southern California	Regional	Request	https://www.mwdh2o.com/	One of the key systems supplying Greater Los Angeles, CA
New Mexico Office of State Engineer	State	Online public data server	https://www.ose.state.nm.us/ ;
			http://nmwrrs.ose.state.nm.us/nmwrrs/index.html (online lookeup tools)
New York City (NY) Open Records	Municipal	Request	https://a860-openrecords.nyc.gov/
Northern Water (CO)	Regional	Request	https://www.northernwater.org/
Oklahoma Water Resources Board	State	Request	https://www.owrb.ok.gov/
Sabine River Authority of Louisiana	Regional	Request	https://www.srala-toledo.com/
San Francisco (CA) Public Utilities Commission	Municipal	Request	https://sfpuc.org/
South Carolina Department of Health and Environmental Control	State	Request	https://scdhec.gov/
Texas Water Development Board	State	Request	https://www.twdb.texas.gov/
US Bureau of Reclamation	Federal	Online public data server and report documents, and requests	https://www.usbr.gov/ ;	Involves multiple BoR offices and projects
			https://www.usbr.gov/uc/ (Upper Colorado);
			https://www.usbr.gov/lc/ (Lower Colorado);
			https://www.usbr.gov/mp/cvo (Central Valley data);
			https://www.usbr.gov/library/brannualreports.html (Annual Reports);
			https://data.usbr.gov/ (data portal)
US Geological Survey	Federal	Online public data server and report documents	https://maps.waterdata.usgs.gov/mapper/index.html (map interface for gages);
			https://wdr.water.usgs.gov/ (historical annual data)
Utah Division of Water Rights	State	Online public data server	https://waterrights.utah.gov/distinfo/distribution_systems.asp (Choose watershed in Distribution Systems dropdown; then Water Records)
Virginia Department of Environmental Quality	State	Request	https://www.deq.virginia.gov/
Wyoming State Engineer’s Office	State	Online report documents	https://seo.wyo.gov/documentsdata/hydrographer-annual-reports
